# Supplementary material for: ARIMA modelling and forecasting of irregularly patterned COVID-19 outbreaks using Japanese and South Korean data
Source: Data Brief. 2020 May 26;31:105779. doi: 10.1016/j.dib.2020.105779 (PMC7248635; doi:10.1016/j.dib.2020.105779)
Supplement: Supplementary file 2 [file mmc2.xlsx]

## Sheet: Sheet1
date	japan	daily new confirmed cases	fit	residuals		arima（6，1，7）		ar1	ar2	ar3	ar4	ar5	ar6	ma1	ma2	ma3	ma4	ma5	ma6	ma7
2020-01-20	1	1	0.999	0.000999999				0.5294	-0.4281	-0.0338	0.2582	-0.5857	0.7184	-0.719	0.365	0.077	-0.4355	0.6326	-0.535	0.4037
2020-01-21	1	0	0.882986	-0.882986
2020-01-22	1	0	0.21308	-0.21308		Japan	date	lowwer	mean	upper
2020-01-23	1	0	-0.09162	0.09162			2020-04-26	122.683	207.501	292.319
2020-01-24	2	1	0.0729913	0.927009			2020-04-27	194.681	303.477	412.273
2020-01-25	2	0	0.996487	-0.996487			2020-04-28	211.768	333.662	455.555
2020-01-26	3	1	0.220033	0.779967			2020-04-29	170.064	304.866	439.668
2020-01-27	4	1	0.485397	0.514603			2020-04-30	164.29	308.521	452.752
2020-01-28	6	2	0.747115	-0.747115			2020-05-01	93.3958	244.798	396.2
2020-01-29	6	0	0.581159	-0.581159			2020-05-02	-22.6602	143.452	309.565
2020-01-30	9	3	-0.176126	2.17613
2020-01-31	14	5	1.6427	3.3573
2020-02-01	17	3	4.86676	-3.86676
2020-02-02	20	3	2.50428	0.495724
2020-02-03	20	0	1.22049	-1.22049
2020-02-04	20	0	-0.000743262	1.00074
2020-02-05	33	13	2.08549	-0.0854861
2020-02-06	45	12	2.31379	2.68621
2020-02-07	86	41	4.82758	-3.82758
2020-02-08	89	3	0.828989	-0.828989
2020-02-09	89	0	-0.535545	1.53554
2020-02-10	161	72	0.426026	1.57397
2020-02-11	163	2	3.02242	-2.02242
2020-02-12	202	39	1.9088	-1.9088
2020-02-13	247	45	-0.658424	0.658424
2020-02-14	259	12	-1.4295	1.4295
2020-02-15	337	78	0.895111	-0.895111
2020-02-16	414	77	1.23687	-0.23687
2020-02-17	520	106	-0.0797068	1.07971
2020-02-18	616	96	0.141566	0.858434
2020-02-19	705	89	1.48559	18.5144
2020-02-20	728	23	16.7501	38.2499
2020-02-21	743	15	51.5369	46.4631
2020-02-22	769	26	95.7075	133.292
2020-02-23	838	69	206.215	-37.2151
2020-02-24	851	13	199.42	31.5804
2020-02-25	862	11	200.652	-56.6524
2020-02-26	894	32	153.18	130.82
2020-02-27	919	25	282.104	222.896
2020-02-28	938	19	497.274	73.7256
2020-02-29	947	9	633.022	555.978
2020-03-01	961	14	1013.22	-327.215
2020-03-02	980	19	848.375	-248.375
2020-03-03	999	19	544.425	-28.4251
2020-03-04	1035	36	417.802	20.1978
2020-03-05	1056	21	676.781	-158.781
2020-03-06	1113	57	566.634	-83.6342
2020-03-07	1157	44	501.887	-134.887
2020-03-08	1190	33	241.176	6.82391
2020-03-09	1219	29	162.499	-31.4987
2020-03-10	1278	59	242.219	-0.219348
2020-03-11	1331	53	173.081	-59.0806
2020-03-12	1388	57	105.645	4.35508
2020-03-13	1423	35	141.767	-34.7666
2020-03-14	1485	62	74.8672	1.13277
2020-03-15	1531	46	115.73	-41.7304
2020-03-16	1548	17	57.5232	26.4768
2020-03-17	1593	45	65.1625	27.8375
2020-03-18	1634	41	108.29	43.7104
2020-03-19	1673	39	130.295	-43.2953
2020-03-20	1728	55	103.352	43.6476
2020-03-21	1768	40	119.902	-21.9023
2020-03-22	1814	46	103.357	-39.3572
2020-03-23	1853	39	101.752	-25.7525
2020-03-24	1924	71	57.4809	42.5191
2020-03-25	2020	96	103.23	0.770142
2020-03-26	2114	94	115.382	-24.3819
2020-03-27	2238	124	90.3815	55.6185
2020-03-28	2439	201	112.497	-7.49705
2020-03-29	2608	169	108.755	-30.7546
2020-03-30	2702	94	94.9343	30.0657
2020-03-31	2945	243	108.717	-7.71726
2020-04-01	3211	266	116.434	-27.4341
2020-04-02	3490	279	98.2791	-12.2791
2020-04-03	3844	354	84.1872	9.81281
2020-04-04	4210	366	86.5746	-5.57462
2020-04-05	4570	360	80.0376	-33.0376
2020-04-06	4811	241	63.9157	-16.9157
2020-04-07	5171	360	28.7792	24.2208
2020-04-08	5687	516	42.0838	-3.0838
2020-04-09	6262	575	62.4747	-35.4747
2020-04-10	6893	631	27.4921	2.50794
2020-04-11	7612	719	11.2202	20.7798
2020-04-12	8111	499	29.8682	-4.86818
2020-04-13	8405	294	38.9884	-11.9884
2020-04-14	8887	482	29.1967	-2.19674
2020-04-15	9435	548	12.118	9.88196
2020-04-16	10011	576	19.9302	2.06978
2020-04-17	10563	552	35.3621	-17.3621
2020-04-18	11146	583	20.1699	-12.1699
2020-04-19	11520	374	-1.14272	14.1427
2020-04-20	11866	346	10.1094	-1.10942
2020-04-21	12256	390	19.4707	-8.47069
2020-04-22	12706	450	11.892	-3.89196
2020-04-23	13142	436	-0.695441	6.69544
2020-04-24	13576	434	3.23515	6.76485
2020-04-25	13944	368	13.6204	-3.6204
2020-04-26	14154	210	14.8918	-4.89178

## Sheet: Sheet2
	predicted value under the 95% confidence level of the daily new confirmed cases for the 7-day period
	Japan	date	lowwer	mean	upper	Korea	date	lowwer	mean	upper
		2020-04-27	122.683	207.501	292.319		2020-04-27	-161.969	6.36643	174.701
		2020-04-28	194.681	303.477	412.273		2020-04-28	-210.913	2.03578	214.985
		2020-04-29	211.768	333.662	455.555		2020-04-29	-272.635	4.63579	281.906
		2020-04-30	170.064	304.866	439.668		2020-04-30	-308.244	7.64964	323.544
		2020-05-01	164.29	308.521	452.752		2020-05-01	-330.465	7.15319	344.771
		2020-05-02	93.3958	244.798	396.2		2020-05-02	-354.11	5.43259	364.975
		2020-05-03	-22.6602	143.452	309.565		2020-05-03	-381.29	5.19872	391.687
