# Supplementary material for: ARIMA modelling and forecasting of irregularly patterned COVID-19 outbreaks using Japanese and South Korean data
Source: Data Brief. 2020 May 26;31:105779. doi: 10.1016/j.dib.2020.105779 (PMC7248635; doi:10.1016/j.dib.2020.105779)
Supplement: Supplementary file 3 [file mmc3.xlsx]

## Sheet: Sheet1
date	Korea	Daily new confirmed cases(Korea)	fit	residuals
2020-01-20	1	1	0.999	0.000999999		ARIMA(2,1,3)	ar1	ar2	ma1	ma2	ma3
2020-01-21	1	0	0.910295	-0.910295			0.287	-0.5236	-0.5122	0.8683	-0.354
2020-01-22	1	0	0.235515	-0.235514
2020-01-23	1	0	-0.12895	0.12895
2020-01-24	2	1	0.0838496	0.91615		Korea	date	lowwer	mean	upper
2020-01-25	2	0	0.954395	-0.954395			2020-04-26	-161.969	6.36643	174.701
2020-01-26	3	1	0.427511	0.572489			2020-04-27	-210.913	2.03578	214.985
2020-01-27	4	1	0.409333	0.590667			2020-04-28	-272.635	4.63579	281.906
2020-01-28	4	0	0.958283	-0.958283			2020-04-29	-308.244	7.64964	323.544
2020-01-29	4	0	0.510018	-0.510018			2020-04-30	-330.465	7.15319	344.771
2020-01-30	6	2	-0.202591	2.20259			2020-05-01	-354.11	5.43259	364.975
2020-01-31	11	5	1.36622	3.63378			2020-05-02	-381.29	5.19872	391.687
2020-02-01	12	1	4.96324	-3.96324
2020-02-02	15	3	2.68292	0.317077
2020-02-03	15	0	0.815211	-0.815211
2020-02-04	16	1	0.178848	0.821152
2020-02-05	18	2	1.62149	0.378512
2020-02-06	23	5	2.5739	2.4261
2020-02-07	24	1	4.11966	-3.11966
2020-02-08	24	0	1.84446	-1.84447
2020-02-09	25	1	-0.799529	1.79953
2020-02-10	27	2	0.393484	1.60652
2020-02-11	28	1	3.14754	-2.14754
2020-02-12	28	0	2.04501	-2.04501
2020-02-13	28	0	-1.14391	1.14391
2020-02-14	28	0	-1.07645	1.07645
2020-02-15	28	0	1.16311	-1.16311
2020-02-16	29	1	1.12534	-0.12534
2020-02-17	30	1	-0.0385243	1.03852
2020-02-18	31	1	0.247329	0.752672
2020-02-19	51	20	1.56499	18.435
2020-02-20	106	55	16.3048	38.6952
2020-02-21	204	98	51.017	46.983
2020-02-22	433	229	95.0381	133.962
2020-02-23	602	169	202.545	-33.5446
2020-02-24	833	231	200.047	30.9534
2020-02-25	977	144	187.812	-43.8119
2020-02-26	1261	284	147.768	136.232
2020-02-27	1766	505	250.971	254.029
2020-02-28	2337	571	498.795	72.2052
2020-02-29	3526	1189	609.606	579.394
2020-03-01	4212	686	1007.78	-321.784
2020-03-02	4812	600	860.382	-260.382
2020-03-03	5328	516	487.568	28.4325
2020-03-04	5766	438	410.179	27.8214
2020-03-05	6284	518	562.21	-44.2104
2020-03-06	6767	483	618.539	-135.539
2020-03-07	7134	367	452.251	-85.2514
2020-03-08	7382	248	293.66	-45.66
2020-03-09	7513	131	271.93	-140.929
2020-03-10	7755	242	222.449	19.5507
2020-03-11	7869	114	218.898	-104.898
2020-03-12	7979	110	139.737	-29.7374
2020-03-13	8086	107	93.1008	13.8992
2020-03-14	8162	76	112.427	-36.4271
2020-03-15	8236	74	109.928	-35.9284
2020-03-16	8320	84	71.51	12.49
2020-03-17	8413	93	63.2177	29.7823
2020-03-18	8565	152	98.6566	53.3434
2020-03-19	8652	87	158.337	-71.3369
2020-03-20	8799	147	109.767	37.2333
2020-03-21	8897	98	98.3565	-0.356455
2020-03-22	8961	64	110.287	-46.2867
2020-03-23	9037	76	90.1174	-14.1174
2020-03-24	9137	100	64.4123	35.5877
2020-03-25	9241	104	86.5037	17.4963
2020-03-26	9332	91	119.519	-28.519
2020-03-27	9478	146	102.376	43.6237
2020-03-28	9583	105	115.29	-10.2901
2020-03-29	9661	78	117.68	-39.6801
2020-03-30	9786	125	87.6655	37.3345
2020-03-31	9887	101	102.691	-1.6913
2020-04-01	9976	89	116.834	-27.8338
2020-04-02	10062	86	97.6942	-11.6942
2020-04-03	10156	94	73.8421	20.1579
2020-04-04	10237	81	87.2409	-6.24089
2020-04-05	10284	47	97.9203	-50.9203
2020-04-06	10331	47	57.5754	-10.5754
2020-04-07	10384	53	28.2137	24.7863
2020-04-08	10423	39	50.8696	-11.8696
2020-04-09	10450	27	63.1865	-36.1865
2020-04-10	10480	30	30.3403	-0.340278
2020-04-11	10512	32	10.0989	21.9012
2020-04-12	10537	25	32.3002	-7.30016
2020-04-13	10564	27	44.8209	-17.8209
2020-04-14	10591	27	26.2751	0.724859
2020-04-15	10613	22	12.6914	9.30863
2020-04-16	10635	22	22.7352	-0.735239
2020-04-17	10653	18	32.8211	-14.8211
2020-04-18	10661	8	20.5097	-12.5097
2020-04-19	10674	13	1.02265	11.9773
2020-04-20	10683	9	7.92066	1.07934
2020-04-21	10694	11	19.5099	-8.5099
2020-04-22	10702	8	14.7245	-6.72445
2020-04-23	10708	6	1.76453	4.23547
2020-04-24	10718	10	2.00096	7.99904
2020-04-25	10728	10	14.1564	-4.15643
2020-04-26	10738	10	15.4809	-5.48087
